# Supplementary material for: High Transferability of Neutralizing Antibodies against SARS-CoV-2 to Umbilical Cord Blood in Pregnant Women Vaccinated with BNT162b2 XBB.1.5: A Retrospective Cohort Study
Source: Infect Dis Rep. 2024 May 27;16(3):481–90. doi: 10.3390/idr16030036 (PMC11203347; doi:10.3390/idr16030036)
Supplement: Supplementary file 1 [file idr-16-00036-s001.zip]

Archive with 3 entries (3 files):
- eMethod clean version ENG 05.22.2024.pdf
- eMethod with highlight ENG 05.22.2024.pdf
- eTable S1 in Supplemntary.xlsx
