# Supplementary material for: High Transferability of Neutralizing Antibodies against SARS-CoV-2 to Umbilical Cord Blood in Pregnant Women Vaccinated with BNT162b2 XBB.1.5: A Retrospective Cohort Study
Source: Infect Dis Rep. 2024 May 27;16(3):481–90. doi: 10.3390/idr16030036 (PMC11203347; doi:10.3390/idr16030036)
Supplement: Supplementary file 1 [file idr-16-00036-s001.zip › eTable S1 in Supplemntary.xlsx]

## Sheet: Sheet1
eTable S1. Anti-Spike glycoprotein SARS-CoV-2 antibody (IgA, IgG) titer in blood and umbilical cord blood of pregnant women by week of pregnancy
Blood of pregnant women
Pregnancy Weeks	20		22		24		26		28		30		32		34		36		38
Anti SARS-CoV-2 Ig	IgG	IgA	IgG	IgA	IgG	IgA	IgG	IgA	IgG	IgA	IgG	IgA	IgG	IgA	IgG	IgA	IgG	IgA	IgG	IgA
	1490	1490	1710	1510	1854	1754	1862	1559	1879	1679	1894	1694	1868	1568	1864	1664	1855	1655	1759	1759
	1490	1290	1759	1759	1859	1759	1860	1661	1865	1765	1876	1676	1867	1667	1862	1662	1856	1756	1797	1697
	1490	1390	1694	1594	1860	1660	1860	1663	1864	1664	1880	1780	1869	1669	1862	1662	1860	1660	1754	1654
	1495	1290	1820	1720	1856	1756	1860	1661	1865	1765	1876	1576	1864	1664	1876	1776	1860	1665	1750	1650
	1569	1469	1569	1469	1851	1451	1860	1663	1864	1664	1880	1680	1879	1679	1862	1562	1860	1760	1769	1669
	1569	1469	1710	1410	1856	1756	1860	1662	1864	1664	1980	1679	1866	1666	1862	1762	1856	1656	1759	1559
	1495	1290	1598	1398	1835	1635	1861	1660	1865	1565	1879	1580	1869	1769	1870	1670	1856	1756	1754	1554
	1478	1357	1694	1594	1859	1759	1861	1663	1864	1664	1880	1580	1868	1668	1865	1665	1860	1660	1797	1697
	1698	1378	1598	1498	1856	1656	1861	1663	1865	1665	1876	1580	1879	1679	1862	1662	1860	1657	1750	1650
	1530.44	1380.33	1675	1575	1856	1756	1861	1660	1866	1666	1879	1780	1867	1667	1862	1762	1860	1664	1769	1569
			1769	1669	1856	1656	1860	1760	1865	1765	1976	1576	1869	1669	1862	1562	1855	1755	1710	1410
			1845	1545	1860	1660	1861	1663	1865	1765	1879	1579	1869	1669	1865	1664	1860	1560	1835	1535
			1861	1660	1856	1756	1861	1624	1867	1667	1980	1780	1867	1567	1865	1665	1860	1659	1845	1645
			1675	1575	1861	1640	1861	1663	1867	1667	1880	1680	1867	1567	1865	1765	1860	1760	1769	1569
			1854	1454	1860	1660	1862	1861	1867	1667	1880	1580	1870	1770	1865	1665	1862	1659	1834	1434
			1722.07	1562	1851	1651	1834	1534	1854	1654	1894	1694	1869.2	1662.53	1864.6	1677.87	1858.67	1685.47	1854	1654
					1854	1754	1859.06	1663.75	1865.38	1684.12	1954	1754							1852	1652
					1860	1760					1954	1554							1856	1656
					1855.56	1693.28					1905.39	1655.67							1789.61	1611.83
Umbilical cord blood
Pregnancy Weeks	20		22		24		26		28		30		32		34		36		38
Anti SARS-CoV-2 Ig	IgG	IgA	IgG	IgA	IgG	IgA	IgG	IgA	IgG	IgA	IgG	IgA	IgG	IgA	IgG	IgA	IgG	IgA	IgG	IgA
	2490	1490	3129	2129	3098	2098	2867	2867	3089	2089	3129	2129	3120	2120	3119	2119	3190	2190	3120	2120
	3110	2090	3110	2110	3126	2126	3116	2116	2898	2898	3120	2120	3209	2209	3120	2120	3129	2129	3120	2120
	2898	2189	3009	2009	3403	2403	3218	2218	3110	2110	3125	2125	3189	2189	3129	2129	3190	2190	3127	2127
	3211	2209	3128	2128	3119	2119	3211	2211	3125	2125	3098	2098	2896	2896	3189	2189	3089	2089	3126	2126
	2490	1790	3116	2116	2867	1867	3209	2209	2896	2119	2980	1970	3403	2403	3403	2218	3211	2211	3116	2403
	3110	2190	3120	2120	3120	2120	3120	2620	3098	2129	3127	2120	3128	2128	2980	2209	3009	2509	3211	2009
	2898	2389	3129	2126	3218	2218	3119	1980	3189	2896	2867	2129	2898	2098	2867	2129	3209	2116	2896	2119
	3281	2209	3120	2125	3120	2867	3110	2190	2898	2098	3218	2211	2980	2209	3009	2120	3190	2089	3119	2980
	2490	1690	3211	2509	3129	2120	3089	2128	3127	2120	3120	2189	3126	2110	3267	2120	3125	2120	3129	2120
	2910	2190	3078	2125	3098	2129	3120	2127	3120	2125	3120	2867	3009	2898	3267	2125	3128	2120	3089	2128
	2898	2189	3110	2116	3209	2116	3645	2403	3218	2211	3129	2126	3127	2509	2990	2110	3126	2110	3120	2218
	3001	2409	3114.55	2146.64	3403	2218	3123	2190	3189	2089	3190	2089	2990	2125	3120	2403	3116	2403	3120	2218
	2898.92	2086.17			3125	2120	2898	2120	3127	2211	2896	2128	3120	2211	3120	2129	3120	2189	2896	2089
					3128	2620	3098	2189	3120	2128	3120	2116	3091.92	2315.77	3007	2110	3645	2218	3120	2218
					3120	2211	3189	2126	2870	2189	3120	2125			3254	2190	3176.93	2191.64	2896	2089
					2870	2110	3142.13	2246.27	3078	2867	3123	2089			3122.73	2161.33			3120	3128
					2990	2120			3267	2126	3110	2209							3120	2120
					3123	2116			3645	2129	3110	2218							2879	2867
					3125.89	2205.44			3098	2190	3094.56	2169.89							3120	2125
									3126	2120									3117	2218
									3114.4	2248.45									3078.05	2277.1
